# Supplementary material for: A targeted genetic modifier screen in Drosophila uncovers vulnerabilities in a genetically complex model of colon cancer
Source: G3 (Bethesda). 2023 Mar 6;13(5):jkad053. doi: 10.1093/g3journal/jkad053 (PMC10151408; doi:10.1093/g3journal/jkad053)
Supplement: jkad053_Supplementary_Data [file jkad053_supplementary_data.zip]

Archive with 6 entries (6 files):
- Table_S2_G3-2023-404065.xlsx
- Figure_S1_G3-2023-404065.tif
- Figure_S2_G3-2023-404065.tif
- Figure_S3_G3-2023-404065.tif
- Supplemental_Figure_Legends_G3-2023-404065.docx
- Table_S1_G3-2023-404065.xlsx
