# Supplementary material for: A targeted genetic modifier screen in Drosophila uncovers vulnerabilities in a genetically complex model of colon cancer
Source: G3 (Bethesda). 2023 Mar 6;13(5):jkad053. doi: 10.1093/g3journal/jkad053 (PMC10151408; doi:10.1093/g3journal/jkad053)
Supplement: jkad053_Supplementary_Data [file jkad053_supplementary_data.zip › Table_S2_G3-2023-404065.xlsx]

## Sheet: Supplementary Table 2A
Supplementary Table 2A: Kinase Mutant Screen with KRAS TP53 PTEN APC
Genotype	Vial Number	CP	EP			CP= Contol Pupae
						EP= Experimental Pupae
rppa x Lrrk 34750	1	16	0
	2	8	0
	3	7	0
rppa x ND-42 30085	1	15	0
	2	11	0
	3	0	0
rppa x ball 59723	1	31	3
	2	23	1
	3	1	0
rppa x tefu 8626	1	15	0
	2	3	0
	3	0	0
rppa x CASK 6784	1	32	2
	2	30	1
	3	4	0
rppa x SAK 17774	1	34	1
	2	25	6
	3	1	0
rppa x Src64B 11578	1	23	0
	2	3	0
	3	0	0
rppa x gwl 17174	1	26	0
	2	20	1
	3	1	0
rppa x nmo 41789	1	24	2
	2	20	4
	3	1	0
rppa x wnd 39655	1	18	0
	2	12	0
	3	0	0
rppa x Fps85D 9361	1	34	0
	2	26	0
	3	4	0
rppa x Mkk4 17956	1	35	4
	2	7	0
	3	0	0
rppa x w	1	75	13
	2	56	6
	3	0	0
rppa x Cdk8 16058	1	15	1
	2	1	0
	3	0	0
rppa x srpk-79D 10036	1	18	2
	2	0	0
	3	0	0
rppa x CG12069 27884	1	11	0
	2	0	0
	3	0	0
rppa x Pdk1 13441	1	20	1
	2	0	0
	3	0	0
rppa x CG14305 22102	1	35	1
	2	35	2
	3	0	0
rppa x Pak3 22211	1	26	0
	2	41	0
	3	0	0
rppa x Ack 22316	1	24	3
	2	18	2
	3	0	0
rppa x CG1951 14809	1	36	0
	2	35	0
	3	0	0
rppa x PEK 17582	1	43	2
	2	0	0
	3	0	0
rppa x CG31183 33260	1	25	0
	2	18	1
	3	9	0
rppa x Sk2 14133	1	74	17
	2	35	9
	3	10	0
rppa x CG32944 19416	1	36	0
	2	9	0
	3	7	0
rppa x p38c 14126	1	25	0
	2	24	0
	3	11	0
rppa x Mpk2 8822	1	93	4
	2	50	1
	3	0	0
rppa x sff 25517	1	77	0
	2	34	0
	3	0	0
rppa x PKD 22868	1	56	1
	2	19	0
	3	0	0
rppa x CG7156 56646	1	86	1
	2	45	0
	3	0	0
rppa x Tie 37331	1	31	1
	2	7	0
	3	0	0
rppa x Cdk12 14118	1	10	0
	2	23	1
	3	0	0
rppa x CG7616 28404	1	63	7
	2	27	4
	3	0	0
rppa x Mekk1 20676	1	75	4
	2	21	0
	3	0	0
rppa x CG8866 17323	1	13	0
	2	11	0
	3	0	0
rppa x w	1	88	2
	2	66	2
	3	0	0
rppa x Wnk 16970	1	17	0
	2	11	0
	3	0	0
rppa x Pak 8809	1	21	3
	2	3	0
	3	0	0
rppa x cdc2c 6632	1	27	15
	2	10	8
	3	0	0
rppa x S6k 11713	1	35	1
	2	4	0
	3	0	0
	1	51	0
rppa x Atg1 11494	2	16	0
	3	0	0
rppa x polo 51552	1	42	16
	2	8	5
	3	0	0
rppa x hipk 56388	1	52	2
	2	11	0
	3	0	0
rppa x Taf1 17281	1	27	2
	2	6	0
	3	0	0
rppa x InR 1161	1	44	4
	2	15	0
	3	0	0
rppa x yata 21655	1	32	1
	2	6	0
	3	0	0
rppa x dco 12164	1	35	2
	2	8	0
	3	0	0
rppa x ksr 19645	1	40	5
	2	6	2
	3	0	0
rppa x aur 6188	1	14	0
	2	1	0
	3	0	0
rppa x gskt 37883	1	21	3
	2	10	0
	3	0	0
rppa x bma 51097	1	32	4
	2	20	0
	3	0	0
rppa x CG34357 22444	1	32	0
	2	5	0
	3	0	0
rppa x Akt1 19894	1	38	3
	2	12	0
	3	0	0
rppa x Pi3K92E 25483	1	21	0
	2	12	0
	3	0	0
rppa x Gyc76C 16101	1	50	2
	2	21	0
	3	0	0
rppa x Pitslre 22561	1	27	1
	2	4	0
	3	0	0
rppa x GckIII 15956	1	21	1
	2	19	0
	3	4	0
rppa x trbl 13203	1	21	0
	2	13	0
	3	0	0
rppa x pII 3111	1	17	0
	2	8	0
	3	0	0
rppa x cdi 9587	1	17	1
	2	19	0
	3	0	0
rppa x w	1	69	9
	2	7	2
	3	0	0
rppa x w	1	44	2
	2	16	2
	3	0	0
rppa x gish 13263	1	7	0
	2	4	0
	3	0	0
rppa x fray 37193	1	43	3
	2	12	1
	3	0	0
rppa x put 11745	1	31	0
	2	4	1
	3	0	0
rppa x trc 1135	1	34	0
	2	5	0
	3	0	0
rppa x ird1 42118	1	61	0
	2	9	0
	3	0	0
rppa x ksr CG2899	1	8	5
	2	3	4
	3	0	0
rppa x Cad96Ca 19270	1	54	1
	2	7	0
	3	0	0
rppa x Eip63E 4513	1	38	5
	2	6	0
	3	0	0
rppa x CG10738 24564	1	26	1
	2	0	0
	3	0	0
rppa x wit 5173	1	33	3
	2	7	0
	3	0	0
rppa x aux 25674	1	54	2
	2	5	0
	3	0	0
rppa x Pi3K68D 59605	1	40	8
	2	21	0
	3	0	0
rppa x RIOK2 F03457	1	12	3
	2	2	0
	3	0	0
rppa x wts 44251	1	31	0
	2	5	0
	3	0	0
rppa x msn 5945	1	10	4
	2	8	2
	3	0	0
rppa x Lk6 8707	1	11	2
	2	0	0
	3	0	0
rppa x Pkc98E 18950	1	26	2
	2	14	1
	3	0	0
rppa x Takl1 11414	1	31	2
	2	12	0
	3	0	0
rppa x Abl 8565	1	20	6
	2	4	1
	3	0	0
rppa x ird5 30916	1	11	3
	2	2	0
	3		0
rppa x csk	1	12	2
	2	2	0
	3	0	0
rppa x Doa 56192	1	11	1
	2	2	0
	3	0	0
rppa x CG42637 55544	1	60	4
	2	19	0
	3	0	0
rppa x ire1 18520	1	22	8
	2	0	0
	3	0	0
rppa x w	1	96	7
	2	20	1
	3	0	0
rppa x CG1344 17079	1	33	1
	2	22	0
	3	0	0
rppa x tkv 34509	1	45	3
	2	24	2
	3	3	0
rppa x Ret 43099	1	37	2
	2	19	0
	3	0	0
rppa x Pka-R2 30617	1	39	1
	2	13	1
	3	10	0
rppa x grp 12219	1	32	4
	2	20	0
	3	0	0
rppa x shark 5865	1	32	1
	2	20	0
	3	0	0
rppa x sax 8785	1	17	6
	2	15	6
	3	0	0
rppa x Pkn 12322	1	38	0
	2	20	3
	3	0	0
rppa x ik2 5324	1	57	0
	2	21	0
	3	0	0
rppa x Ddr 37244	1	32	11
	2	25	11
	3	0	0
rppa x Nipped-A 7187	1	54	8
	2	25	0
	3	0	0
rppa x CG3608 18633	1	42	7
	2	22	0
	3	0	0
rppa x Haspin 53099	1	38	7
	2	32	0
	3	0	0
rppa x sqa 18446	1	40	2
	2	24	0
	3	1	0
rppa x aPKC 10622	1	22	7
	2	14	5
	3	4	1
rppa x w	1	56	5
	2	54	5
	3	4	0
rppa x Src42A 6453	1	81	0
	2	53	5
	3	16	1
rppa x wee 5833	1	52	5
	2	35	0
	3	12	1
rppa x slik 14435	1	97	1
	2	56	0
	3	22	0
rppa x smi35A 38164	1	47	0
	2	23	0
	3	0	0
rppa x cdk4 12056	1	42	4
	2	12	0
	3	1	0
rppa x Tor 7014	1	33	0
	2	15	0
	3	8	0
rppa x cdc2 6433	1	28	7
	2	11	6
	3	0	0
rppa x bsk 3088	1	53	0
	2	16	0
	3	9	0
rppa x Pkc53E 20790	1	14	1
	2	22	0
	3	8	0
rppa x hppy 29493	1	49	2
	2	36	1
	3	11	0
rppa x BubR1 10526	1	46	1
	2	20	0
	3	1	0
rppa x Btk29A 10468	1	11	0
	2	13	0
	3	0	0
rppa x par-1 10615	1	28	14
	2	10	2
	3	7	4
rppa x Pvr 10856	1	33	5
	2	9	0
	3	0	0
rppa x babo 5399	1	44	0
	2	5	0
	3	0	0
rppa x Dgkepsilon 11754	1	26	0
	2	13	0
	3	0	0
rppa x otk 17231	1	38	0
	2	3	0
	3	0	0
rppa x Alk 5455	1	30	1
	2	0	0
	3	0	0
rppa x w	1	59	3
	2	28	3
	3	0	0
rppa x w	1	41	4
	2	11	1
	3	0	0
rppa x Fak 13080	1	26	3
	2	1	0
	3	0	0
rppa x Nak 18799	1	93	20
	2	57	15
	3	0	0
rppa x CG11170 20992	1	85	0
	2	34	0
	3	1	0
rppa x CG11221 36177	1	38	4
	2	10	0
	3	0	0
rppa x Bub1 11489	1	32	1
	2	7	0
	3	0	0
rppa x Madm 17093	1	28	0
	2	19	0
	3	5	0
rppa x CaMK1 16799	1	31	1
	2	17	0
	3	0	0
rppa x CG12227 c03858	1	77	3
	2	56	1
	3	19	0
rppa x CG43143 23429	1	45	0
	2	40	0
	3	27	0
rppa x dnt 20385	1	94	0
	2	39	2
	3	1	0
rppa x CG3008 27428	1	18	1
	2	24	2
	3	11	0
rppa x CG3216 26080	1	59	0
	2	31	1
	3	0	0
rppa x CG3277 43078	1	4	0
	2	0	0
	3	0	0
rppa x Gyc32E 14137	1	27	1
	2	15	0
	3	0	0
rppa x Pkg21D 24228	1	46	0
	2	15	1
	3	0	0
rppa x Nrk 28454	1	65	0
	2	15	2
	3	0	0
rppa x Ack-like 24322	1	46	1
	2	10	0
	3	0	0
rppa x Slob 19258	1	53	6
	2	15	6
	3	0	0
rppa x CG4629 36008	1	66	0
	2	34	1
	3	1	0
rppa x CG4839 44791	1	25	4
	2	3	0
	3	0	0
rppa x ninac 1996	1	80	9
	2	33	0
	3	1	0
rppa x CG5790 18803	1	8	1
	2	5	0
	3	0	0
rppa x SRPK 15685	1	9	3
	2	6	2
	3	5	1
rppa x Alk 25509	1	27	0
	2	5	0
	3	0	0
rppa x CG8726 22513	1	25	4
	2	9	0
	3	0	0
rppa x CG8485 C00431	1	45	9
	2	18	0
	3	0	0
rppa x Pdk 15084	1	47	0
	2	30	1
	3	0	0
rppa x w	1	58	14
	2	37	4
	3	0	0
sti 13471	1	29	0
	2	16	0
	3	7	0
Pk92B 36163	1	21	1
	2	17	0
	3	11	0
htl 53730	1	42	2
	2	22	0
	3	8	0
CG6498 24830	1	18	0
	2	9	0
	3	0	0
CaMK1 16799	1	45	0
	2	39	0
	3	0	0
ald 43462	1	16	0
	2	5	0
	3	0	0
CG7028 20662	1	34	0
	2	12	0
	3	0	0
Pka-C3	1	15	0
	2	11	0
	3	3	0
rppa x w	1	64	4
	2	13	0
	3	0	0
Dsor1 5545 x rppa	1	34	1
	2	18	0
	3	0	0
Dsor1 5545 x rppa	1	37	0
	2	21	1
	3	0	0
hep 6761 x rppa	1	54	0
	2	50	0
	3	13	0
hep 6761 x rppa	1	20	0
	2	25	0
	3	0	0
raf x rppa	1	98	0
	2	94	0
	3	43	0
lic 19989 x rppa	1	116	0
	2	81	0
	3	0	0
sgg 32007 x rppa	1	51	0
	2	80	0
	3	0	0
Sik2 3349 x rppa	1	23	0
	2	11	0
	3	0	0
SNF1A 33830 x rppa	1	32	0
	2	0	0
	3	0	0
Tao 11458 x rppa	1	57	0
	2	22	0
	3	0	0
S6kII 32601 x rppa	1	117	0
	2	29	0
	3	0	0
sev 10546 x rppa	1	34	0
	2	11	0
	3	0	0
LIMK117491 x rppa	1	66	0
	2	27	0
	3	0	0
MapK-Ak2 33524 x rppa	1	102	0
	2	25	0
	3	0	0
nonC 26614 x rppa	1	107	0
	2	25	0
	3	0	0
PK17E 16752 x rppa	1	50	0
	2	8	0
	3	0	0
rok 6666 x rppa	1	51	0
	2	14	0
	3	0	0
eas 9463 x rppa	1	10	0
	2	5	0
	3	0	0
RhoGAP1A 34396 x rppa	1	22	0
	2	37	0
	3	0	0
mbt 17453 x rppa	1	20	0
	2	2	0
	3	0	0
w/FTR x rppa	1	55	0
	2	77	0
	3	27	0
w x rppa	1	12	0
	2	102	0
	3	45	0
Cdk7 57067 x rppa	1	55	0
	2	67	2
	3	49	0
tlk 11593 x rppa	1	36	0
	2	29	0
	3	17	0
Cklalpha 12303 x rppa	1	66	14
	2	43	11
	3	6	0
w/FTR x rppa	1	75	0
	2	94	0
	3	15	0
mnb 21430 x rppa	1	66	1
	2	81	0
	3	18	0
rdgA 31426 x rppa	1	44	0
	2	30	1
	3	18	0
Tak1 26275 x rppa	1	13	2
	2	15	0
	3	14	0
CG8565 56849 x rppa	1	65	1
	2	30	0
	3	32	0
slpr 2445 x rppa	1	78	5
	2	21	0
	3	17	0
Erk7 43776 x rppa	1	15	0
	2	12	0
	3	0	0
PhKy 10907 x rppa	1	66	1
	2	59	2
	3	14	0
Pkcdelta 18258 x rppa	1	54	0
	2	49	0
	3	25	0
png 38437 x rppa	1	34	1
	2	19	0
	3	12	0
lic 19989 x rppa	1	27	0
	2	15	0
	3	0	0
w x rppa	1	109	7
	2	77	2
	3	10	0
CG32649 52331 x rppa	1	36	0
	2	29	0
	3	0	0
Rppa x CG34357 12514	1	33	0
	2	28	0
	3	15	0
Rppax TakI2 19330	1	24	0
	2	13	0
	3	7	0
Rppa x for 9843	1	39	0
	2	31	0
	3	15	0
Rppax Egfr 2768	1	22	0
	2	12	0
	3	7	0
Rppa x hpo 25090	1	21	0
	2	10	0
	3	0	0
Rppa x drl 7363	1	18	0
	2	9	0
	3	0	0
rppa x CG8878(D1) 20213	1	25	0
	2	19	0
	3	4	0
rppa x gek 12361	1	36	0
	2	23	0
	3	0	0
Pink1 34749 x rppa	1	17	0
	2	12	0
	3	7	0
rppa x JIL-1 13330	1	22	0
	2	17	0
	3	0	0
rppa x cdk9 18881	1	29	0
	2	16	0
	3	8	0
rppa x Pask 37625	1	21	0
	2	15	0
	3	9	0
rppa x CG4945 18515	1	34	0
	2	26	0
	3	11	0
rppa x inaC 42241	1	42	0
	2	33	0
	3	28	0
rppa x Unc-89 21139	1	27	0
	2	62	0
	3	0	0
rppa x p38b 22319	1	31	1
	2	22	0
	3	0	0
rppa x Drl2 12655	1	19	0
	2	10	0
	3	0	0
rppa x btl 15076	1	42	1
	2	29	0
	3	7	0
rppa x Ilk 4861	1	40	0
	2	17	0
	3	0	0
rppa x Gprk2 10351	1	37	0
	2	21	0
	3	0	0
rppa x dock 11385	1	21	0
	2	11	0
	3	0	0
rppa x w	1	33	0
	2	28	0
	3	0	0
rppa x w	1	22	0
	2	31	2
	3	0	0

## Sheet: Supplementary Table 2B
Supplementary Table 2B: Kinase Mutant Screen Hits Retest with KRAS TP53 PTEN APC
Genotype	Vial No	CP	EP					CP= Contol Pupae
								EP= Experimental Pupae
RPPA x w	1	66	1
	2	78	0
	3	64	2
rppa x aPKC 10622	1	20	6
	2	33	11
	3	19	2
rppa x Par-1 10615	1	30	8
	2	27	11
	3	16	2
rppa x msn 5945	1	27	0
	2	24	2
	3	16	0
rppa x sax 8785	1	16	2
	2	28	0
	3	18	0
rppa x SRPK 15685	1	21	0
	2	20	0
	3	9	0
rppa x Nak 18799	1	17	1
	2	17	0
	3	11	0
rppa x sK2	1	53	2
	2	43	3
	3	24	1
rppa x Ddr	1	46	2
	2	21	1
	3	0	0
rppa x cdc2c 6632	1	31	9
	2	23	14
	3	20	5
rppa x Ire1 18520	1	31	1
	2	32	2
	3	11	0
rppa x polo 51552	1	27	0
	2	23	2
	3	19	0
rppa x Ksr 19645	1	26	3
	2	15	0
	3	31	0
rppa x Abl 8565	1	47	2
	2	46	3
	3	39	2
rppa x slob 19258	1	53	3
	2	32	2
	3	19	1
rppa x cklalpha 12303	1	28	1
	2	25	2
	3	20	1

## Sheet: Supplementary Table 2C
Supplementary Table 2C: Kinase Mutant Screen with KRAS
Genotype	Vial Number	EP	EA
						EP=Experimental Pupae
ras x gish 13263	1	47	0			EA= Experimental Adult
	2	29	0
	3	0	0
ras x fray 37193		46	1
	1	11	0
	2	0	0
	3
ras x put 11745	1	27	0
	2	14	0
	3	0	0
ras x trc 1135	1	28	1
	2	6	0
	3	0	0
ras x ird1 42118	1	40	0
	2	24	0
	3	0	0
ras x Cad96Ca 19270	1	6	0
	2	2	0
	3	0	0
ras x CG10738 24564	1	81	0
	2	43	0
	3	0	0
ras x wit 5173	1	48	1
	2	13	0
	3	0	0
ras x w	1	48	3
	2	39	2
	3	0	0
ras x Madm 17093	1	26	1
	2	11	0
	3	0	0
ras x sti 13471	1	36	1
	2	28	0
	3	5	0
ras x Pk92B 36163	1	39	2
	2	33	1
	3	14	0
ras x Pka-c3 37962	1	29	0
	2	14	0
	3	0	0
ras x ald 43462	1	54	2
	2	33	0
	3	9	0
ras x htl 5370	1	47	0
	2	32	0
	3	0	0
ras x CG12227 c03858	1	21	1
	2	10	0
	3	0	0
ras x CG6498 24830	1	38	0
	2	12	0
	3	0	0
ras x CG43143 23429	1	19	0
	2	9	0
	3	0	0
ras x CaMK1 16799	1	46	1
	2	35	0
	3	0	0
ras x CG7028 20662	1	51	0
	2	27	0
	3	7	0
ras x aux 25674	1	42	0
	2	6	0
	3	0	0
ras x Pi3K68D 59605	1	66	0
	2	15	0
	3	0	0
ras x RIOK2 f03457	1	31	0
	2	4	0
	3	0	0
ras x wts 44251	1	34	0
	2	4	0
	3	0	0
ras x msn 5945	1	25	0
	2	10	0
	3	0	0
ras x Lk6 8707	1	50	0
	2	16	0
	3	0	0
ras x Pkc98E 18950	1	35	0
	2	17	0
	3	0	0
ras x Takl1 11414	1	41	0
	2	15	0
	3	0	0
ras x Abl 8565	1	73	0
	2	2	0
	3	0	0
ras x ird5 30916	1	23	0
	2	1	0
	3	0	0
ras x csk	1	26	0
	2	13	0
	3	0	0
ras x Ire1	1	48	0
	2	13	0
	3	0	0
ras x bon	1	75	0
	2	7	0
	3	0	0
ras x w	1	101	0
	2	29	0
	3	0	0
ras x Fak 13080	1	27	0
	2	15	0
	3	0	0
ras x Nak 18799	1	58	1
	2	24	1
	3	0	0
ras x CG11170 20992	1	55	0
	2	32	0
	3	0	0
ras x CG1121 36177	1	62	0
	2	25	0
	3	0	0
ras x Bub1 11489	1	52	1
	2	12	0
	3	0	0
ras x dnt 20385	1	45	2
	2	14	1
	3	0	0
ras x CG3008 27428	1	21	6
	2	0	0
	3	0	0
ras x CG3216 26080	1	60	0
	2	6	0
	3	0	0
ras x CG3277 43078	1	31	0
	2	20	0
	3	0	0
ras x Gyc32E 14137	1	52	0
	2	20	0
	3	0	0
ras x Pkg21D 24228	1	75	0
	2	11	0
	3	0	0
ras x Nrk 28454	1	102	1
	2	77	0
	3	0	0
ras x Ack-like 24322	1	63	1
	2	25	0
	3	0	0
ras x Slob 19258	1	78	0
	2	6	0
	3	0	0
ras x CG4629 36008	1	87	1
	2	38	2
	3	0	0
	1	37	0
ras x CG4839 44791	2	12	0
	3	0	0
ras x ninaC 1996	1	50	3
	2	22	0
	3	0	0
ras x CG5790 18803	1	18	1
	2	2	0
	3	0	0
ras x SRPk 15685	1	53	4
	2	13	1
	3	0	0
ras x Alk 25509	1	55	7
	2	1	0
	3	0	0
ras x CG8485 c00431	1	64	3
	2	21	7
	3	0	0
ras x CG8726 22513	1	49	4
	2	21	0
	3	0	0
ras x Pdk 15084	1	27	0
	2	37	0
	3	28	0
ras x w	1	80	4
	2	14	2
	3	0	0
ras x w	1	18	0
	2	8	0
	3	0	0
ras x smi35A 38165	1	16	0
	2	3	1
	3	0	0
ras x slik 14435	1	15	0
	2	11	3
	3	0	0
ras x wee 5833	1	20	0
	2	7	2
	3	0	0
ras x Src42A 6453	1	21	1
	2	4	0
	3	0	0
ras x Cdk4 12056	1	24	0
	2	15	0
	3	0	0
ras x Tor 7014	1	33	7
	2	17	5
	3	0	0
ras x cdc2 6643	1	37	6
	2	17	0
	3	0	0
ras x bsk 3088	1	33	0
	2	16	1
	3	0	0
ras x Pkc53E 20790	1	75	2
	2	15	1
	3	0	0
ras x hppy 29493	1	12	11
	2	30	27
	3	7	1
ras x w	1	46	1
	2	18	1
	3	0	0
ras x BubR1 10526	1	28	2
	2	5	0
	3	0	0
ras x Btk29A 10469	1	64	5
	2	19	0
	3	3	0
ras x par-1 10615	1	43	15
	2	10	3
	3	0	0
ras x Pvr 10856	1	51	2
	2	15	1
	3	3	0
ras x babo 5399	1	16	2
	2	15	1
	3	0	0
ras x Eip63E 4513	1	19	0
	2	10	0
	3	5	0
ras X dgkepsilon 11754	1	11	0
	2	16	0
	3	0	0
ras x otk 17231	1	16	0
	2	24	0
	3	0	0
ras x Alk 54555	1	31	2
	2	32	0
	3	0	0
ras x w	1	39	3
	2	57	2
	3	0	0
ras x for 9843	1	50	7
	2	32	0
	3	3	0
ras x Pask 37625	1	41	3
	2	34	2
	3	6	0
ras x Egfr 2768	1	33	4
	2	25	3
	3	4	0
ras x hpo 25090	1	38	2
	2	24	0
	3	3	0
ras x CG1344 17079	1	51	7
	2	30	0
	3	0	0
ras x tkv 34509	1	75	5
	2	45	1
	3	10	0
ras x Ret 43099	1	53	6
	2	17	1
	3	0	0
ras x Pka-R2 30617	1	13	0
	2	4	0
	3	0	0
ras x grp 12219	1	32	0
	2	29	0
	3	0	0
ras x shark 5865	1	78	0
	2	55	0
	3	6	0
ras x sax 8785	1	13	0
	2	4	0
	3	1	0
ras x Pkn 12322	1	65	9
	2	34	1
	3	2	0
ras x ik2 5324	1	32	15
	2	21	8
	3	0	0
ras x Ddr 37241	1	15	1
	2	12	1
	3	0	0
ras x Nipped-A 7187	1	22	7
	2	24	8
	3	0	0
ras x CG3608 18633	1	26	1
	2	36	2
	3	4	0
ras x Haspin 53099	1	50	1
	2	27	0
	3	1	0
ras x sqa 18446	1	36	2
	2	14	0
	3	0	0
ras x aPKC 10622	1	4	4
	2	9	4
	3	0	0
ras x w	1	61	2
	2	43	3
	3	5	0
ras x Lrrk 34750	1	20	1
	2	35	0
	3	0	0
ras x ND-42 30085	1	43	1
	2	8	0
	3	0	0
ras x ball 59723	1	54	2
	2	3	0
	3	0	0
ras x tefu 8626	1	80	2
	2	59	5
	3	0	0
ras x CASK 6784	1	16	1
	2	9	0
	3	0	0
ras x SAK 17774	1	28	2
	2	17	1
	3	2	0
ras x Src64B 11578	1	22	0
	2	1	0
	3	0	0
ras x gwl 17174	1	39	0
	2	4	0
	3	0	0
ras x nmo 41789	1	34	0
	2	2	0
	3	0	0
ras x wnd 39655	1	7	0
	2	2	0
	3	0	0
ras x Fps85D 9361	1	37	0
	2	4	0
	3	3	0
ras x Mkk4 17956	1	13	0
	2	2	0
	3	0	0
ras x w	1	137	10
	2	19	0
	3	0	0
ras x w	1	110	16
	2	12	1
	3	0	0
ras x cdk8 16958	1	47	0
	2	8	0
	3	3	0
ras x srpk79D 10036	1	53	1
	2	16	0
	3	0	0
ras x CG12069 27824	1	45	0
	2	6	0
	3	1	0
ras x Pdk1 27824	1	45	0
	2	1	0
	3	0	0
ras x CG14305 22102	1	30	0
	2	15	0
	3	0	0
ras x Pak 22211	1	30	0
	2	15	0
	3	5	0
ras x Ack 22316	1	35	2
	2	5	0
	3	0	0
ras x CG1951 14899	1	44	0
	2	3	0
	3	0	0
ras x PEK 17582	1	58	2
	2	12	0
	3	0	0
ras x CG2846 30081	1	64	2
	2	7	1
	3	0	0
ras x CG31183 33160	1	6	0
	2	9	0
	3	0	0
ras x Sk20 14133	1	75	0
	2	6	0
	3	0	0
ras x p38c 14126	1	29	1
	2	5	0
	3	0	0
ras x CG34357 12514	1	45	2
	2	2	0
	3	0	0
ras x Takl2 19330	1	45	1
	2	13	0
	3	4	0
ras x Mpk2 8822	1	42	1
	2	11	0
	3	0	0
ras x sff 25517	1	51	4
	2	10	0
	3	0	0
ras x CG7156 56646	1	30	1
	2	7	0
	3	0	0
ras x Tie 37331	1	10	0
	2	0	0
	3	0	0
ras x Cdk12 14118	1	43	0
	2	25	0
	3	4	0
ras x CG7616 28404	1	22	0
	2	25	0
	3	4	0
ras x Mekk1 20676	1	38	1
	2	1	0
	3	0	0
ras x CG8866 17323	1	48	9
	2	5	0
	3	0	0
ras x w	1	80	7
	2	34	2
	3	18	0
ras x w	1	104	5
	2	24	1
	3	6	0
ras x Pak 8809	1	101	18
	2	13	1
	3	0	0
ras x cdc2c 6632	1	34	15
	2	9	3
	3	0	0
ras x S6k 11713	1	29	0
	2	3	0
	3	0	0
ras x Atg1 11494	1	16	0
	2	1	0
	3	0	0
ras x polo 51552	1	32	3
	2	6	0
	3	0	0
ras x hipk 56388	1	63	1
	2	9	0
	3	0	0
ras x lnR 1161	1	56	0
	2	38	0
	3	0	0
ras x yata 21655	1	18	0
	2	2	0
	3	0	0
ras x dco 12164	1	13	0
	2	18	0
	3	8	0
ras x ksr 19645	1	24	0
	2	19	0
	3	0	0
ras x aur 6188	1	8	0
	2	12	0
	3	5	0
ras x gskt 37883	1	5	0
	2	2	0
	3	0	0
ras x bma 51097	1	34	0
	2	10	0
	3	0	0
rasx CG34357 22444	1	45	3
	2	14	1
	3	0	0
ras x Akt1 11627	1	47	33
	2	10	6
	3	6	1
ras x Pi3K92E 25483	1	26	0
	2	16	0
	3	0	0
ras x Gyc76C 16101	1	69	0
	2	52	0
	3	0	0
ras x pitskre 22561	1	20	0
	2	23	0
	3	0	0
ras x GckIII 15946	1	58	0
	2	26	0
	3	0	0
ras x trbl 13202	1	6	0
	2	24	0
	3	0	0
ras x pll 3111	1	22	1
	2	9	0
	3	0	0
ras x cdi 9587	1	35	1
	2	22	0
	3	0	0
ras x JIL-1 13330	1	32	0
	2	1	0
	3	0	0
ras x w	1	45	4
	2	24	0
	3	4	0
dsor 5545 x Ras	1	23	16
	2	28	17
	3	26	13
phl 5733 x Ras	1	34	1
	2	26	0
	3	18	0
hep 6761 x Ras	1	15	0
	2	10	0
	3	14	0
/FRT x Ras	1	34	2
	2	23	0
	3	0	0
Ras x Asator 13625	1	26	0
	2	21	1
	3	16	2
Ras x Eph 61713	1	33	1
	2	29	0
	3	12	0
Ras x CaMKII 22325	1	47	3
	2	42	4
	3	26	3
Ras x bt 4231	1	28	1
	2	18	0
	3	9	0
Ras x Dyrk3 60800	1
	2	34	0
	3	25	0
		13	0
Ras x Eph 60853	1
	2	56	1
	3	44	0
		19	0
ras x inaC 42241	1	78	0
	2	34	1
	3	0	0
ras x Unc-89 21139	1	61	0
	2	33	0
	3	0	0
ras x p38b 22319	1	45	1
	2	19	0
	3	7	0
ras x Drl2 12655	1	59	0
	2	34	0
	3	0	0
ras x btl 15076	1	53	0
	2	47	0
	3	0	0
ras x Ilk 4861	1	29	0
	2	15	0
	3	0	0
ras x Gprk2 10351	1	33	1
	2	11	0
	3	0	0
ras x w	1	108	2
	2	96	4
	3	55	2
Tao 11458 x Ras	1	31	1
	2	27	0
	3	0	0
S6kII 32601 x Ras	1	25	5
	2	16	1
	3	0	0
sev 10546 x Ras	1	29	1
	2	21	3
	3	15	0
LIMK1 17491 x Ras	1	45	3
	2	21	1
	3	17	0
Tak1 26275 x ras	1	67	3
	2	32	0
	3	26	0
mbt 17453 x ras	1	79	2
	2	58	0
	3	21	0
slpr 24456 x ras	1	24	1
	2	19	2
	3	0	0
MAPk-Ak2 33524 x ras	1	27	2
	2	20	0
	3	15	0
Erk7 26614 x ras	1	45	1
	2	39	2
	3	11	0
nonC 26614 x ras	1	61	1
	2	45	0
	3	14	0
eas 9463 x ras	1	35	2
	2	20	1
	3	12	0
RhoGAP1A x ras	1	53	0
	2	48	0
	3	32	0
mnb x Ras	1	23	0
	2	21	1
	3	9	1
Pk17E 16752 x ras	1	48	0
	2	23	0
	3	0	0
CG8565 x ras	1	83	2
	2	66	1
	3	24	0
png 38437 x ras	1	25	0
	2	16	0
	3	0	0
lic 19989 x ras	1	44	1
	2	31	0
	3	16	0
CG32649 x ras	1	40	0
	2	17	0
	3	9	0
hop 6032 x ras	1	54	2
	2	39	2
	3	19	1
Cklalpha x ras	1	33	0
	2	27	0
	3	2	0
fs(1)h 12280 x ras	1	17	0
	2	9	0
	3	0	0
sgg x ras	1	41	2
	2	29	1
	3	19	0
SNF1A 33830 x ras	1	37	0
	2	17	0
	3	5	0
Drak 13768 x ras	1	49	2
	2	23	1
	3	8	0
Cdk7 57067 x ras	1	31	0
	2	17	0
	3	5	0
tlk 11593 x ras	1	43	0
	2	38	0
	3	19	0
mei-41 x ras	1	37	0
	2	19	0
	3	0	0
Pink1 34749 x ras	1	15	0
	2	9	0
	3	0	0
rok 6666 x ras	1	18	1
	2	10	0
	3	4	0
Sik2 x ras	1	31	3
	2	22	0
	3	12	0
w/FTR x ras	1	57	5
	2	44	0
	3	17	0
w x ras	1	94	2
	2	71	0
	3	23	0
ras x CG4945 18515	1	21	0
	2	12	0
	3	3	0
ras x PKD 22868	1	47	0
	2	29	1
	3	10	0
ras x dock 11385	1	54	0
	2	25	0
	3	0	0
ras x Wnk	1	65	0
	2	59	0
	3	23	0
Ras x w	1	68	4
	2	59	1
	3	15	0

## Sheet: Supplementary Table 2D
Supplementary Table 2D: Kinase Mutant Screen Hits Retest with KRAS
Genotype	Vial No	EP	EA			EP=Experimental Pupae
						EA= Experimental Adult
ras x w	1	75	18
	2	21	3
	3	17	1
ras x hppy 29493	1	37	36
	2	14	12
	3	3	2
ras x Nipped-A 7187	1	31	5
	2	15	0
	3	6	0
ras x aPKC 10622	1	39	18
	2	15	2
	3	3	0
ras x cdc2c 6632	1	32	23
	2	22	17
	3	11	11
ras x ik2 5324	1	36	5
	2	23	0
	3	1	0
ras x par-1 10615	1	34	25
	2	11	9
	3	2	1
ras x Tor 7014	1	23	4
	2	22	0
	3	11	0
ras x dsor1 5545	1	33	30
	2	31	21
	3	28	20
ras x akt1 11627	1	41	14
	2	10	5
	3	11	5
