# Supplementary material for: A targeted genetic modifier screen in Drosophila uncovers vulnerabilities in a genetically complex model of colon cancer
Source: G3 (Bethesda). 2023 Mar 6;13(5):jkad053. doi: 10.1093/g3journal/jkad053 (PMC10151408; doi:10.1093/g3journal/jkad053)
Supplement: jkad053_Supplementary_Data [file jkad053_supplementary_data.zip › Table_S1_G3-2023-404065.xlsx]

## Sheet: Table S1
Supplementary Table 1. The kinome collection used in the screens
Drosophila	Human Ortholog	Bloomington Stock #	Genotype
Tao	TAOK1	11458	w[1118] P{w[+mC]=EP}Tao[EP1455]
S6kII	RPS6KA3	32601	w[*] P{w[+mC]=EP}S6kII[G1845] CG17600[G1845]
sev	ROS1	10546	w[1118] sev[14]; P{w[+mW.hs]=sev2}ch21
PhKγ	PHKG2	10907	w[1118] P{w[+tAR] ry[+t7.2AR]=wA[R]}PhKgamma[P907]
LIMK1	LIMK1	17491	y[1] w[67c23] P{w[+mC] y[+mDint2]=EPgy2}LIMK1[EY08757]
Tak1	MAP3K7	26275	w[*] Tak1[179]
mbt	PAK4	17453	y[1] w[67c23] P{w[+mC] y[+mDint2]=EPgy2}mbt[EY08341]
slpr	MAP3K9	24455	w[1118] Mi{ET1}slpr[MB03655]
MAPk-Ak2	MAPKAPK3	33524	w[*] P{w[+mC]=EP}MAPk-Ak2[G265]
Erk7	MAPK15	43776	y[1] w[*] Mi{y[+mDint2]=MIC}Erk7[MI05843]
nonC	SMG1	26614	w[*] P{w[+mC]=EP}nonC[G1076]
eas	ETNK1	9463	w[1118] eas[alaE13]
RhoGAP1A	ABR	34396	Mi{y[+mDint2]=MIC}RhoGAP1A[MI00604] y[1] w[*]
mnb	DYRK1A	21430	y[1] w[67c23] P{w[+mC] y[+mDint2]=EPgy2}mnb[EY14320] CG12985[EY14320]
Pkcdelta	PRKCD	18258	w[1118] PBac{w[+mC]=RB}Pkcdelta[e04408]
rdgA	DGKZ	31426	rdgA[KS60]
Pk17E	RSKR	16752	y[1] w[67c23] P{w[+mC] y[+mDint2]=EPgy2}Pk17E[EY06723]
CG8565	SRPK3	56849	y[1] w[*] Mi{y[+mDint2]=MIC}CG8565[MI12034]
rdgB	PITPNM2	22434	y[1] w[67c23] P{w[+mC] y[+mDint2]=EPgy2}rdgB[EY20869] CG32625[EY20869]/FM7c, P{w[+mC]=2xTb[1]-RFP}FM7c, sn[+]
png	NEK11	38437	y[1] png[1058] w[*]/FM7c, P{w[+mC]=2xTb[1]-RFP}FM7c, sn[+]
lic	MAP2K6	19989	y[1] w[67c23] P{y[+m8]=Mae-UAS.6.11}lic[GG01785]/FM7c, P{w[+mC]=2xTb[1]-RFP}FM7c, sn[+]
Dsor1	MAP2K1	5545	y[1] w[*] Dsor1[LH110] P{w[+mW.hs]=FRT(w[hs])}101/FM7c, P{w[+mC]=2xTb[1]-RFP}FM7c, sn[+]
hop	JAK1	6032	hop[2]/FM7c, P{w[+mC]=2xTb[1]-RFP}FM7c, sn[+]
CkIalpha	CSNK1A1	12303	w[67c23] P{w[+mC]=lacW}CkIalpha[G0492]/FM7c, P{w[+mC]=2xTb[1]-RFP}FM7c, sn[+]
fs(1)h	BRD4	12280	w[67c23] P{w[+mC]=lacW}fs(1)h[G0495]/FM7c, P{w[+mC]=2xTb[1]-RFP}FM7c, sn[+]
sgg	GSK3B	32007	sgg[1] w[*] f[36a]/FM7c, P{w[+mC]=2xTb[1]-RFP}FM7c, sn[+]
phl	BRAF	5733	phl[7]/FM7c, P{w[+mC]=2xTb[1]-RFP}FM7c, sn[+]
SNF1A	PRKAA2	33830	SNF1A[1]/FM7c, P{w[+mC]=2xTb[1]-RFP}FM7c, sn[+]
CG32649	COQ8B	52331	y[1] w[*] CG32649[A] P{ry[+t7.2]=neoFRT}19A/FM7c, P{w[+mC]=2xTb[1]-RFP}FM7c, sn[+]
Drak	STK17B	13768	y[1] P{y[+mDint2] w[BR.E.BR]=SUPor-P}Drak[KG03058]/FM7c, P{w[+mC]=2xTb[1]-RFP}FM7c, sn[+]
l(1)G0148	CDC7	11937	w[67c23] P{w[+mC]=lacW}l(1)G0148[G0148]/FM7c, P{w[+mC]=2xTb[1]-RFP}FM7c, sn[+]
Cdk7	CDK7	57067	y[1] w[*] Cdk7[A] P{ry[+t7.2]=neoFRT}19A/FM7c, P{w[+mC]=2xTb[1]-RFP}FM7c, sn[+]
tlk	TLK2	11593	y[1] w[67c23] P{w[+mC] y[+mDint2]=EPgy2}Tlk[EY14954]/FM7c, P{w[+mC]=2xTb[1]-RFP}FM7c, sn[+]
mei-41	ATR	4169	mei-41[RT1] f[1]/FM7c, P{w[+mC]=2xTb[1]-RFP}FM7c, sn[+]
hep	MAP2K7	6761	w[*] hep[r75]/FM7c, P{w[+mC]=2xTb[1]-RFP}FM7c, sn[+]
Pink1	PINK1	34749	w[*] Pink1[B9]/FM7c, P{w[+mC]=2xTb[1]-RFP}FM7c, sn[+]
fu	STK36	7207	fu[mH63]/FM7c, P{w[+mC]=2xTb[1]-RFP}FM7c, sn[+]
rok	ROCK2	6666	y[1] w[1118] rok[2] P{ry[+t7.2]=neoFRT}19A/FM7c, P{w[+mC]=2xTb[1]-RFP}FM7c, sn[+]
Sik2	SIK2	33449	P{w[+mC]=EP}Sik2[G366] w[*]
CG11221	SBK1	36177	y[1] w[*]; Mi{y[+mDint2]=MIC}CG11221[MI03008]/CyO, P{w[+mC]=2xTb[1]-RFP}CyO
Bub1	BUB1	11489	w[1118]; PBac{w[+mC]=PB}Bub1[c04512]
dnt	RYK	20385	y[1] w[67c23]; P{y[+t7.7] w[+mC]=wHy}dnt[DG04604]/CyO, P{w[+mC]=2xTb[1]-RFP}CyO
CG3008	RIOK3	27428	y[1] w[1118]; P{w[+mC]=EP}CG3008[G18059]
Pask	PASK	37625	y[1] w[*]; Mi{y[+mDint2]=MIC}Pask[MI04252]
CG3216	NPR1	26080	w[1118]; Mi{ET1}CG3216[MB07455]
CG3277	FLT3	43078	y[1] w[*]; Mi{y[+mDint2]=MIC}CG3277[MI06697]
Gyc32E	GUCY2F	14137	y[1] w[67c23]; P{y[+mDint2] w[BR.E.BR]=SUPor-P}Gyc32E[KG06014]
Pkg21D	PRKG2	24228	w[1118]; Mi{ET1}Pkg21D[MB04805]
Unc-89	SPEG	21139	y[1] w[67c23]; P{w[+mC] y[+mDint2]=EPgy2}Unc-89[EY15484]
Drl-2	RYK	12655	w[1118]; P{w[+mGT]=GT1}Drl-2[BG02105]
Nrk	MUSK	28454	y[1] w[*]; P{w[+mC]=EP}Nrk[G2759] CG34439[G2759]
Sik3	SIK3	20921	y[1] w[67c23]; P{w[+mC] y[+mDint2]=EPgy2}Sik3[EY14354]/CyO, P{w[+mC]=2xTb[1]-RFP}CyO
Ack-like	PTK6	24322	w[1118]; Mi{ET1}Ack-like[MB05119]
Slob	PXK	19258	w[*]; PBac{GAL4D,EYFP}Slob[PL00361] Myo28B1[PL00361] cn[1] bw[1]; PBac{GAL4D,EYFP}PL00361 P{w[+mW.hs]=FRT(w[hs])}2A P{ry[+t7.2]=neoFRT}82B
CG4629	NIM1K	36008	y[1] w[*]; Mi{y[+mDint2]=MIC}CG4629[MI02585]
CG4839	PRKG1	44791	y[1] w[*]; Mi{y[+mDint2]=MIC}CG4839[MI08552]/CyO, P{w[+mC]=2xTb[1]-RFP}CyO
CG4945	SBK1	18515	w[1118]; PBac{w[+mC]=WH}CG4945[f02115]
ninaC	MYO3A	1996	w[*]; ninaC[5]
CG5790	CDC7	18803	w[1118]; PBac{w[+mC]=WH}CG5790[f04763]
inaC	PRKCA	42241	w[*]; inaC[2]
p38b	MAPK14	22319	y[1] w[67c23]; P{w[+mC] y[+mDint2]=EPgy2}p38b[EY11174]
SRPK	SRPK1	15685	y[1] w[67c23]; P{w[+mC] y[+mDint2]=EPgy2}SRPK[EY03876]
Alk	ALK	25509	w[1118]; Mi{ET1}Alk[MB06458]
CG8485	SNRK	85941	PBac{PB}CG8485c00431
CG8726	PXK	22513	y[1] w[67c23]; P{w[+mC] y[+mDint2]=EPgy2}CG8726[EY21837]
Pdk	PDK3	15084	y[1] w[67c23]; P{w[+mC] y[+mDint2]=EPgy2}Pdk[EY01879]/CyO, P{w[+mC]=2xTb[1]-RFP}CyO
CG8878	VRK3	20213	y[1] w[67c23]; P{w[+mC] y[+mDint2]=EPgy2}CG8878[EY10775] Hen1[EY10775]
for	PRKG1	9843	y[1] w[*]; P{w[+mC]=UASp-YFP.RabX2.S21N}for[02]/CyO, P{w[+mC]=2xTb[1]-RFP}CyO
Egfr	EGFR	2768	cn[1] Egfr[f2] bw[1] sp[1]/CyO, P{w[+mC]=2xTb[1]-RFP}CyO
hpo	STK3	25090	y[d2] w[1118] P{ry[+t7.2]=ey-FLP.N}2; P{ry[+t7.2]=neoFRT}42D hpo[KC202]/CyO, P{w[+mC]=GAL4-Kr.C}DC3, P{w[+mC]=UAS-GFP.S65T}DC7
rl	MAPK1	43794	y[1] w[*]; Mi{y[+mDint2]=MIC}rl[MI07033]/CyO, P{w[+mC]=2xTb[1]-RFP}CyO
CG1344	SCYL3	17079	w[1118]; P{w[+mC]=EP}CG1344[EP2646]/CyO, P{w[+mC]=2xTb[1]-RFP}CyO
tor	TEK	1574	vas[1] tor[1] cn[1] bw[1] sp[1]/CyO, P{w[+mC]=2xTb[1]-RFP}CyO
tkv	BMPR1B	34509	tkv[8] cn[1] bw[1] sp[1]/CyO, P{w[+mC]=2xTb[1]-RFP}CyO
Ret	RET	43099	y[1] w[*]; Mi{y[+mDint2]=MIC}Ret[MI07200]/CyO, P{w[+mC]=2xTb[1]-RFP}CyO
Pka-R2	PRKAR2A	30617	y[1] w[*]; Mi{y[+mDint2]=MIC}Pka-R2[MI00092]/CyO, P{w[+mC]=2xTb[1]-RFP}CyO
grp	CHEK1	12219	P{ry[+t7.2]=PZ}grp[06034] cn[1]/CyO, P{w[+mC]=2xTb[1]-RFP}CyO
drl	RYK	7363	w[1118]; drl[exc21]/CyO, P{w[+mC]=2xTb[1]-RFP}CyO
shark	ZAP70	5865	P{ry[+t7.2]=neoFRT}43D shark[1]/CyO, P{w[+mC]=2xTb[1]-RFP}CyO
sax	ACVR1	8785	y[1] w[*]; sax[5]/CyO, P{w[+mC]=2xTb[1]-RFP}CyO
Pkn	PKN2	12322	P{ry[+t7.2]=PZ}Pkn[06736] cn[1]/CyO, P{w[+mC]=2xTb[1]-RFP}CyO
ik2	TBK1	5324	y[1] w[*]; ik2[5] dp[ov1] bw[1]/CyO, P{w[+mC]=2xTb[1]-RFP}CyO
Ddr	DDR2	37241	y[1] w[*]; Mi{y[+mDint2]=MIC}Ddr[MI04117]/CyO, P{w[+mC]=2xTb[1]-RFP}CyO
Nipped-A	TRRAP	7187	Nipped-A[NC186] cn[1] bw[1]/CyO, P{w[+mC]=2xTb[1]-RFP}CyO
CG3608	ADCK1	18633	w[1118]; PBac{w[+mC]=WH}CG3608[f03261] CG4741[f03261]/CyO, P{w[+mC]=2xTb[1]-RFP}CyO
dock	NCK1	11385	P{ry[+t7.2]=PZ}dock[04723] cn[1]/CyO, P{w[+mC]=2xTb[1]-RFP}CyO
Haspin	HASPIN	53099	y1 w*; Mi{MIC}HaspinMI09386/CyO, P{w[+mC]=2xTb[1]-RFP}CyO
gek	CDC42BPA	12361	P{ry[+t7.2]=PZ}gek[09373] cn[1]/CyO, P{w[+mC]=2xTb[1]-RFP}CyO
sqa	MYLK3	18446	w[1118]; PBac{w[+mC]=WH}sqa[f01512]/CyO, P{w[+mC]=2xTb[1]-RFP}CyO
aPKC	PRKCI	10622	y[1] w[67c23]; P{w[+mC]=lacW}aPKC[k06403]/CyO, P{w[+mC]=2xTb[1]-RFP}CyO
Pka-C1	PRKACB	4101	Pka-C1[H2]/CyO, P{w[+mC]=2xTb[1]-RFP}CyO
Src42A	FRK	6453	w[1118]; Src42A[myri]
Strn-Mlck	MYLK	11089	w[1118]; PBac{w[+mC]=PB}Strn-Mlck[c02860]/CyO, P{w[+mC]=2xTb[1]-RFP}CyO
wee1	WEE1	5833	w[1]; wee[ES1] cn[1]/CyO, P{w[+mC]=2xTb[1]-RFP}CyO
slik	STK10	14435	y[1]; P{y[+mDint2] w[BR.E.BR]=SUPor-P}slik[KG04837]
smi35A	DYRK4	38165	y[1] w[*]; Mi{y[+mDint2]=MIC}smi35A[MI04771]/CyO, P{w[+mC]=2xTb[1]-RFP}CyO
Cdk4	CDK4	12056	w[1118]; P{w[+mC]=lacW}Cdk4[s4639]/CyO, P{w[+mC]=2xTb[1]-RFP}CyO
Tor	MTOR	7014	y[1] w[*]; Tor[DeltaP] P{ry[+t7.2]=neoFRT}40A/CyO, P{w[+mC]=2xTb[1]-RFP}CyO
Cdk9	CDK9	18881	w[1118]; PBac{w[+mC]=WH}Cdk9[f05537]
cdc2	CDK1	6643	w[*]; Cdk1[B47] cn[1] bw[1]/CyO, P{ry[+t7.2]=ftz-lacB}E3
bsk	MAPK8	3088	bsk[1] cn[1] bw[1] sp[1]/CyO, P{w[+mC]=2xTb[1]-RFP}CyO
Pkc53E	PRKCA	20790	y[1] w[67c23]; P{w[+mC] y[+mDint2]=EPgy2}Pkc53E[EY14093]
hppy	MAP4K3	29493	w[*]; P{w[+mW.hs]=FRT(w[hs])}G13 P{w[+mC]=lacW}hppy[SH1261]/CyO, P{w[+mC]=2xTb[1]-RFP}CyO
BubR1	BUB1	10526	y[1] w[67c23]; P{w[+mC]=lacW}BubR1[k03113]/CyO, P{w[+mC]=2xTb[1]-RFP}CyO
Btk29A	TEC	10469	y[1] w[67c23]; P{w[+mC]=lacW}Btk29A[k00206]/CyO, P{w[+mC]=2xTb[1]-RFP}CyO
par-1	MARK3	10615	y[1] w[67c23]; P{w[+mC]=lacW}par-1[k06323]/CyO, P{w[+mC]=2xTb[1]-RFP}CyO
Pvr	KDR	10856	w[1118]; PBac{w[+mC]=PB}Pvr[c02195]/CyO, P{w[+mC]=2xTb[1]-RFP}CyO
babo	TGFBR1	5399	w[*]; babo[32]/CyO, P{w[+mC]=2xTb[1]-RFP}CyO
Dgkepsilon	DGKE	11754	cn[1] P{ry[+t7.2]=PZ}ox[1] Dgkepsilon[ox-1]/CyO, P{w[+mC]=2xTb[1]-RFP}CyO
otk	PTK7	17231	w[1118]; P{w[+mC]=EP}otk[EP2017]/CyO, P{w[+mC]=2xTb[1]-RFP}CyO
Alk	ALK	54555	y[1] w[*]; Mi{y[+mDint2]=MIC}Alk[MI10448]
Cdk8	CDK8	16058	y[1] w[1118]; PBac{w[+mC]=5HPw[+]}Cdk8[A162]/TM6B, Tb[1]
srpk79D	SRPK3	10036	w[1118]; PBac{w[+mC]=PB}srpk79D[c00270]
CG12069	PRKACG	27824	w[1118]; Mi{ET1}CG12069[MB10013]/TM6B, Tb[1]
Pdk1	PDPK1	13441	w[1118]; Pdk1[KG01447]/TM6B
CG14305	TSSK1B	22102	w[1118]; P{w[+mC]=EPg}CG14305[HP30350] CG14304[HP30350]
Pak3	PAK1	22211	y[1] w[*]; P{y[+m8]=Mae-UAS.6.11}Pak3[LA00012]
Ack	TNK2	22316	y[1] w[67c23]; P{w[+mC] y[+mDint2]=EPgy2}Ack[EY09374]
CG1951	SCYL2	14809	y[1] w[67c23]; P{w[+mC] y[+mDint2]=EPgy2}CG1951[EY00129]
PEK	EIF2AK3	17582	y[1] w[67c23]; P{w[+mC] y[+mDint2]=EPgy2}PEK[EY09578]
CG2846	RFK	30081	w[1118]; P{w[+mC]=EP}CG2846[G4442]
CG31183	NPR2	33160	y[1] w[*]; Mi{y[+mDint2]=MIC}CG31183[MI02001]
Sk2	SPHK1	14133	y[1] w[67c23]; P{y[+mDint2] w[BR.E.BR]=SUPor-P}Sk2[KG05894] ry[506]
CG32944	STK32B	19416	w[*]; P{w[+mW.hs]=FRT(w[hs])}2A PBac{GAL4D,EYFP}CG32944[PL00206] P{ry[+t7.2]=neoFRT}82B
p38c	MAPK12	14126	y[1] w[67c23]; ry[506] P{y[+mDint2] w[BR.E.BR]=SUPor-P}p38c[KG05834]/TM6B, Tb[1]
CG34357	GUCY2F	12514	w[1118]; P{w[+mGT]=GT1}CG34357[BG00845]
Takl2	MAP3K7	19330	w[1118]; P{w[+mC]=XP}Takl2[d10454]
Mpk2	MAPK14	8822	w[*]; P{ry[+t7.2]=neoFRT}82B Mpk2[1]
sff	BRSK1	25517	w[1118]; Mi{ET1}sff[MB06603]
CG6498	MAST4	24830	w[1118]; Mi{ET1}CG6498[MB04862]
PKD	PRKD3	22868	y[1] w[67c23]; Mi{ET1}PKD[MB00674]
CG7156	RPS6KL1	56646	y[1] w[*]; Mi{y[+mDint2]=MIC}CG7156[MI12022]
Tie	KDR	37331	y[1] w[*]; Mi{y[+mDint2]=MIC}Tie[MI02904]/TM6B, Tb[1]
Cdk12	CDK13	14118	y[1] w[67c23]; P{y[+mDint2] w[BR.E.BR]=SUPor-P}Cdk12[KG05512] ry[506]/TM6B, Tb[1]
CG7616	ADCK5	28404	y[1] w[*]; P{w[+mC]=EP}CG7616[G14668]
Mekk1	MAP3K4	20676	y[1] w[67c23]; P{w[+mC] y[+mDint2]=EPgy2}Mekk1[EY11461]
CG8866	ULK3	17323	y[1] w[67c23]; P{w[+mC] y[+mDint2]=EPgy2}CG8866[EY18321]/TM6B, Tb[1]
Pak	PAK1	8809	Pak[6]/TM6B, Tb[1]
cdc2c	CDK2	6632	w[*]; cdc2c[2]/TM6B, Tb[1]
Ilk	ILK	4861	mwh[1] Ilk[1] red[1] e[4]/TM6B, Tb[1]
sti	CIT	13471	y[1]; P{y[+mDint2] w[BR.E.BR]=SUPor-P}sti[KG01697] ry[506]/TM6B, Tb[1]
S6k	RPS6KB1	11713	P{ry[+t7.2]=PZ}S6k[07084] ry[506]/TM6B, Tb[1]
Atg1	ULK2	11494	w[1118]; P{ry[+t7.2]=PZ}Atg1[00305] ry[506]/TM6B, Tb[1]
polo	PLK1	51552	w[*]; P{w[+mC]=PTT-GC}polo[CC01326]/TM6B, Tb[1]
hipk	HIPK2	56388	w[1118]; hipk[MI111849/TM6B, Tb[1]
CkIIalpha	CSNK2A1	24512	y[1] w[*]; CkIIalpha[Tik]/TM6B, Tb[1]
Taf1	TAF1	17281	w[1118]; P{w[+mC]=EP}Taf1[EP421]/TM6B, Tb[1]
Gprk2	GRK5	10351	ry[506] P{ry[+t7.2]=PZ}Gprk2[06936] CG11337[06936]/TM6B, Tb[1]
InR	IGF1R	11661	ry[506] P{ry[+t7.2]=PZ}InR[05545]/TM6B, Tb[1]
yata	SCYL1	21655	y[1] w[67c23]; P{y[+t7.7] w[+mC]=wHy}yata[DG08312]/TM6B, Tb[1]
dco	CSNK1D	12164	y[1] w[*]; P{w[+mC]=lacW}dco[j3B9]/TM6B, Tb[1]
ksr	KSR2	19645	y[1] w[67c23]; P{w[+mC] y[+mDint2]=EPgy2}ksr[EY01688] Hcs[EY01688]/TM6B, Tb[1]
aur	AURKC	6188	aur[87Ac-3]/TM6B, Tb[1]
gskt	GSK3B	37883	y[1] w[*]; Mi{y[+mDint2]=MIC}gskt[MI04964]/TM6B, Tb[1]
btl	FGFR1	15076	y[1] w[67c23]; P{w[+mC] y[+mDint2]=EPgy2}btl[EY01638]/TM6B, Tb[1]
bma	SCYL2	51097	y[1] w[*]; Mi{y[+mDint2]=MIC}CG34356[MI08649]/TM6B, Tb[1]
CG34357	GUCY2F	22444	y[1] w[67c23]; P{w[+mC] y[+mDint2]=EPgy2}CG34357[EY21024]/TM6B, Tb[1]
Akt1	AKT2	11627	ry[506] P{ry[+t7.2]=PZ}Akt[04226]/TM3, ry[RK] Sb[1] Ser[1]
Pi3K92E	PIK3CD	25483	w[1118]; Mi{ET1}Pi3K92E[MB06212]/TM6B, Tb[1]
Csk	CSK	10244	w;;FRT82B.dCskj1D8/TM6B, Tb[1]
Gyc76C	GUCY2C	16101	y[1] w[1118]; PBac{w[+mC]=5HPw[+]}Gyc76C[A377]/TM6B, Tb[1]
Pitslre	CDK11B	22561	y[1] w[67c23]; P{w[+mC] y[+mDint2]=EPgy2}Pitslre[EY22469]/TM6B, Tb[1]
CG43143	NUAK1	23429	y[1] w[*]; Mi{y[+mDint2]=MIC}CG43143[MI04137]/TM6B, Tb[1]
Pk92B	MAP3K15	36163	y[1] w[*]; Mi{y[+mDint2]=MIC}Pk92B[MI02915]/TM6B, Tb[1]
GckIII	STK24	15946	y[1] w[67c23]; P{w[+mC] y[+mDint2]=EPgy2}GckIII[EY05076]/TM6B, Tb[1]
trbl	TRIB2	13203	y[1]; P{y[+mDint2] w[BR.E.BR]=SUPor-P}trbl[KG02308] ry[506]/TM6B, Tb[1]
pll	IRAK4	3111	e[1] pll[2] ca[1]/TM6B, Tb[1]
cdi	TESK2	9587	ry[506] cdi[R47]/TM6B, Tb[1]
Pka-C3	PRKX	37962	y[1] w[*]; Mi{y[+mDint2]=MIC}Pka-C3[MI04599]/TM6B, Tb[1]
JIL-1	RPS6KA5	13330	y[1]; P{y[+mDint2] w[BR.E.BR]=SUPor-P}JIL-1[KG02848] ry[506]/TM6B, Tb[1]
gish	CSNK1G2	13263	y[1]; ry[506] P{y[+mDint2] w[BR.E.BR]=SUPor-P}gish[KG03891]/TM6B, Tb[1]
CG7028	PRPF4B	20662	y[1] w[67c23]; P{w[+mC] y[+mDint2]=EPgy2}CG7028[EY11156]/TM6B, Tb[1]
Wnk	WNK3	16970	y[1] w[67c23]; P{w[+mC] y[+mDint2]=EPgy2}Wnk[EY10165]/TM6B, Tb[1]
htl	FGFR3	5370	w[*]; htl[AB42]/TM6B, Tb[1]
ald	TTK	43462	w[*]; P{w[+mGS]=GSV1}ald[EP-M50.2]/TM6B, Tb[1]
fray	STK39	37193	y[1] w[*]; Mi{y[+mDint2]=MIC}fray[MI03454] CG7694[MI03454]/TM6B, Tb[1]
put	ACVR2A	11745	ry[506] P{ry[+t7.2]=PZ}put[10460]/TM6B, Tb[1]
trc	STK38	1135	ru[1] jv[1] trc[1] ca[1]/TM6B, Tb[1]
ird1	PIK3R4	42118	y[1] w[*]; Mi{y[+mDint2]=MIC}ird1[MI05805]/TM6B, Tb[1]
Takl1	MAP3K7	11414	w[1118]; PBac{w[+mC]=PB}Syp[c04375] Takl1[c04375]/TM6B, Tb[1]
Abl	ABL2	8565	Abl[2]/TM6B, Tb[1]
ird5	CHUK	30916	P{ry[+t7.2]=Dipt2.2-lacZ}3, ird5[1] ca[1]/TM6B, Tb[1]
Doa	CLK2	56192	w[a]; Doa[3B]/TM6B, Tb[1]
CG42637	ADCY4	55544	y[1] w[*]; Mi{y[+mDint2]=MIC}CG42637[MI10816]
Ire1	ERN2	18520	w[1118]; PBac{w[+mC]=WH}Ire1[f02170]/TM6B, Tb[1]
bon	TRIM33	4543	y[1] w[67c23]; P{w[+mC]=lacW}bon[S048706]/TM6B, Tb[1]
Lrrk	LRRK1	34750	w[*]; Lrrk[ex1]/TM6B, Tb[1]
ND-42	NDUFA10	30085	w[1118]; P{w[+mC]=EP}ND-42[G4500]/TM6B, Tb[1]
ball	VRK1	59723	y[1] w[*]; Mi{y[+mDint2]=MIC}ball[MI14724]/TM6B, Tb[1]
tefu	ATM	8626	w[*]; P{ry[+t7.2]=neoFRT}82B tefu[atm-6] e[1]/TM6B, Tb[1]
CASK	CASK	6784	w[*]; Df(3R)caki[X-313], CASK[X-313]/TM6B, Tb[+]
SAK	PLK4	17774	w[1118]; PBac{w[+mC]=PB}SAK[c06612]/TM6B, Tb[1]
Src64B	SRC	11578	w[1118]; PBac{w[+mC]=PB}Src64B[c04709]/TM6B, Tb[+]
gwl	MASTL	17174	w[1118]; P{w[+mC]=EP}gwl[EP515]/TM6B, Tb[1]
nmo	NLK	41789	w[*]; nmo[DB] P{ry[+t7.2]=neoFRT}80B/TM6B, Tb[1]
wnd	MAP3K13	39655	y[1] w[*]; Mi{PT-BM.2}wnd[MI00494-BM.2]/TM6B, Tb[1]
Fps85D	FER	9361	w[*]; P{w[+mC]=lacW}Fps85D[X42]/TM6B, Tb[1]
Lkb1	STK11	30148	w[1118]; P{w[+mC]=EP}Lkb1[G5285]
Mkk4	MAP2K4	17956	w[1118]; PBac{w[+mC]=RB}Mkk4[e01485]/TM6B, Tb[1]
Asator	TTBK2	13625	y[1] w[67c23]; ry[506]; P{y[+mDint2] w[BR.E.BR]=SUPor-P}Asator[KG05051]
CaMKI	CAMK1D	16799	y[1] w[67c23]; P{w[+mC] y[+mDint2]=EPgy2}CaMKI[EY07197]
Eph	EPHB1	61713	y[1]; Mi{y[+mDint2]=MIC}Eph[MI05205]
CaMKII	CAMK2D	22325	y[1] w[1118]; P{w[+mC] y[+mDint2]=EPgy2}CaMKII[EY14097]
bt	TTN	4231	w[1118]; bt[l-b]/In(4)ci[D], ci[D] pan[ciD]
Dyrk3	DYRK2	60800	y[1]; Mi{y[+mDint2]=MIC}Dyrk3[MI06694]
Eph	EPHB1	60853	y[1]; Mi{y[+mDint2]=MIC}Eph[MI12053]
